# Supplementary material for: Digital PCR linkage analysis resolves Streptococcus pneumoniae signature from commensal interference in saliva samples: identifying wolves among sheep in wolf’s clothing
Source: Microbiol Spectr. 2026 Mar 25;14(5):e03131-25. doi: 10.1128/spectrum.03131-25 (PMC13142035; doi:10.1128/spectrum.03131-25)
Supplement: Table S4 — Laboratory data of study sample testing. [file spectrum.03131-25-s0007.xlsx]

## Sheet: lytA-piaB
sample_nr	Well	plate	cpul_A	cpul_B	both_above_LOD95	lA	lB	nAB	nA	nB	nE	nCh	nL	nAB2	ntot	% valid	λA	λB	σA	σB	Poisson	nAB_lowerCI	nAB_upperCI	nCh_within_nAB_CI_interval	criterion	linkage	remark	piaB_Cq	lytA_Cq	dilution
11	C2	20241119	246.088	307.517	1	37.4	30.6	1894	2168	3074	10612	628.009	1265.99	1894	17748	68.2615	0.259899	0.328391	0.00854795	0.00884575	0	1783.78	2009.01	2	1	1		25.66	26.29	10
9	A2	20241119	215.451	278.812	1	31.5	24.9	1606	2232	3246	11200	646.881	959.119	1606	18284	70.3231	0.235609	0.308386	0.00832005	0.00862839	0	1504.65	1712.14	2	1	1		25.03	25.78	10
1	A1	20241119	212.31	253.682	1	48.1	40.9	2038	1739	2406	12746	328.263	1709.74	2038	18929	72.8038	0.222563	0.267582	0.00812391	0.00830885	0	1923.59	2157.19	2	1	1		20.13	20.49	1000
8	H1	20241119	158.841	203.839	1	42.2	33.5	1373	1483	2231	14803	223.507	1149.49	1373	19890	76.5	0.155006	0.199911	0.00766199	0.00783597	0	1279.43	1471.36	2	1	1		24.88	25.36	10
5	E1	20241119	148.904	184.319	1	43.2	35.4	1251	1348	1925	15795	164.286	1086.71	1251	20319	78.15	0.136862	0.169966	0.00751222	0.00763759	0	1161.77	1345.02	2	1	1		23.2	23.83	100
3	C1	20241119	138.698	173.865	1	41.9	33.9	1173	1333	1928	16474	156.005	1017	1173	20908	80.4154	0.127673	0.16054	0.0073717	0.00749384	0	1086.66	1264.13	2	1	1		20.92	21.53	1000
7	G1	20241119	121.368	161.309	1	42.1	32.1	1028	1171	1852	17182	126.219	901.781	1028	21233	81.6654	0.10933	0.145764	0.00724828	0.00738153	0	947.292	1113.5	2	1	1		23.93	24.54	100
20	A2	20241121	108.673	426.222	1	33.9	9.7	1019	982	5964	9268	631.921	387.079	1019	17233	66.2808	0.123428	0.519548	0.00810255	0.0098773	0	938.654	1104.14	2	1	1	fig. 3D	28.83	28.1	10
13	B1	20241121	92.4652	111.021	1	20.8	17.4	451	1275	1607	18772	109.148	341.852	451	22105	85.0192	0.0812989	0.0977243	0.00700501	0.00706277	0	398.177	508.64	2	1	1		26.5	26.37	10
15	D1	20241121	64.8969	79.7687	1	28.6	23.4	383	822	1090	20851	42.9706	340.029	383	23146	89.0231	0.0534649	0.0657547	0.00675106	0.00679267	0	334.469	436.352	2	1	1		27.28	27.65	10
16	E1	20241121	40.922	60.9994	1	23.1	15.6	198	563	928	22063	23.6806	174.319	198	23752	91.3538	0.0325639	0.048567	0.0065951	0.00664808	0	163.634	237.212	2	1	1		27.71	27.25	10
10	B2	20241119	39.3842	50.4177	1	42.9	33.7	324	407	608	22787	10.8595	313.14	324	24126	92.7923	0.0307678	0.0393965	0.0065379	0.00656617	0	279.514	373.313	2	1	1		25.43	26.29	10
17	F1	20241121	36.5214	46.3142	1	22.1	17.5	166	517	697	22692	15.88	150.12	166	24072	92.5846	0.0287835	0.0365092	0.00653874	0.00656405	0	134.692	202.162	2	1	1		27.77	28.5	10
4	D1	20241119	19.9354	24.6979	1	52.1	42.2	198	178	267	24128	1.96974	196.03	198	24771	95.2731	0.0152954	0.0189504	0.0064025	0.00641421	0	163.634	237.212	2	1	1		22.38	22.23	100
12	A1	20241121	17.3747	20.8047	1	17.3	14.4	62	275	341	24077	3.8948	58.1052	62	24755	95.2115	0.0137069	0.0164135	0.00639948	0.00640815	0	43.596	85.317	2	1	1		26.47	26.69	10
2	B1	20241119	10.9649	15.8501	1	25.9	18	56	154	247	24395	1.55925	54.4407	56	24852	95.5846	0.00848593	0.0122671	0.00637033	0.00638239	0	38.6022	78.3186	2	1	1		20.79	21.04	1000
28	F1	20241126	10.6384	17.8846	1	28.1	16.7	58	143	279	24508	1.62792	56.3721	58	24988	96.1077	0.00807639	0.0135782	0.00635167	0.00636917	0	40.2611	80.657	2	1	1		31.3	31.99	10
19	H1	20241121	5.56074	5.71554	1	16.4	15.9	18	90	93	25058	0.334025	17.666	18	25259	97.15	0.00428487	0.00440416	0.00630554	0.00630592	0	8.94336	32.0907	2	1	1		28.47	28.99	10
22	C2	20241121	4.29485	9.96928	1	13.3	5.8	11	68	172	24937	0.469022	10.531	11	25188	96.8769	0.00314134	0.00729189	0.00631081	0.00632392	7.88059e-12	4.32136	22.7793	2	1	1		29.64	28.88	10
18	G1	20241121	4.26488	14.4822	1	33.9	10	28	53	246	24720	0.527427	27.4726	28	25047	96.3346	0.00323916	0.0109997	0.00632886	0.00635347	0	16.2452	44.7384	2	1	1	fig. 3E	27.84	28.98	10
6	F1	20241119	2.95791	4.22759	1	39.1	27.4	22	34	58	25219	0.078195	21.9218	22	25333	97.4346	0.002213	0.00316293	0.00628981	0.00629279	0	11.7918	37.2183	2	1	1		23.29	23.77	100
14	C1	20241121	2.72711	8.04	1	14.9	5.1	8	44	145	25031	0.254884	7.74512	8	25228	97.0308	0.00206333	0.00608315	0.00630241	0.00631509	7.04685e-10	2.5711	18.5782	2	1	1		26.94	26.47	10
31	A2	20241126	1.39698	1.65585	1	48.1	40.6	13	14	19	25306	0.0105113	12.9895	13	25352	97.5077	0.00106557	0.00126303	0.00628384	0.00628446	0	5.58012	25.4967	2	1	1		32.19	32.84	10
24	B1	20241126	1.34538	1.75962	1	30.7	23.5	8	18	26	25341	0.0184681	7.98153	8	25393	97.6654	0.00102443	0.00133985	0.00627864	0.00627963	0	2.5711	18.5782	2	1	1		29.99	30.27	10
27	E1	20241126	1.11208	1.58897	1	19	13.3	4	17	26	25362	0.0174276	3.98257	4	25409	97.7269	0.000826821	0.00118138	0.00627604	0.00627715	7.5809e-09	0.672207	12.5941	2	2	2		30.91	30.69	10
21	B2	20241121	1.0115	1.11802	1	47.3	42.8	9	10	12	25347	0.00473429	8.99527	9	25378	97.6077	0.00074896	0.000827831	0.00627963	0.00627988	0	3.1324	19.9984	2	1	1		28.97	30.05	10
33	C2	20241126	0.650704	0.650704	2	33.3	33.3	4	8	8	25431	0.00251661	3.99748	4	25451	97.8885	0.000471605	0.000471605	0.00626975	0.00626975	3.33578e-12	0.672207	12.5941	2	2	2		32.56	32.83	10
44	B2	20241127	0.636976	4.46515	2	16.4	2.3	2	10	82	25292	0.0324213	1.96758	2	25386	97.6385	0.000472813	0.0033144	0.00627777	0.0062867	0.0010287	0.103495	9.27379	2	2	2		36.18	32.08	10
35	A1	20241127	0.512872	0.307699	2	30	50	3	7	3	25376	0.000827554	2.99917	3	25389	97.65	0.000393949	0.000236351	0.00627715	0.00627666	1.88798e-10	0.337863	10.9775	2	2	2		32.6	33.57	10
37	C1	20241127	0.471619	0.524031	2	44.4	40	4	5	6	25394	0.00118138	3.99882	4	25409	97.7269	0.000354268	0.000393639	0.00627456	0.00627468	1.62315e-13	0.672207	12.5941	2	2	2		33.45	33.61	10
29	G1	20241126	0.367641	0.26259	2	28.6	40	2	5	3	25381	0.000590993	1.99941	2	25391	97.6577	0.000275726	0.00019694	0.00627654	0.00627629	3.49135e-07	0.103495	9.27379	2	2	2		31.38	31.24	10
39	E1	20241127	0.318019	0.105998	2	0	0	0	6	2	25410	0.000472255	-0.000472255	0.1	25418	97.7615	0.000236081	7.86875e-05	0.00627308	0.00627258	-	5.93071e-24	5.53499	1	2	2		34.3	34.86	10
38	D1	20241127	0.315771	0.210506	2	0	0	0	6	4	25396	0.000945031	-0.000945031	0.1	25406	97.7154	0.000236193	0.000157456	0.00627456	0.00627431	-	5.93071e-24	5.53499	1	2	2		33.72	33.07	10
30	H1	20241126	0.308541	0.822937	2	83.3	31.2	5	1	11	25407	0.000432952	4.99957	5	25424	97.7846	0.000236025	0.000629525	0.00627234	0.00627357	0	1.07793	14.1498	2	1	1		31.84	31.69	10
40	F1	20241127	0.210931	0.158195	2	75	100	3	1	0	25455	0	3	3	25459	97.9192	0.000157128	0.000117843	0.00626778	0.00626765	-	0.337863	10.9775	2	2	2		34.62	33.76	10
36	B1	20241127	0.206892	0.155166	2	50	66.7	2	2	1	25435	7.86318e-05	1.99992	2	25440	97.8462	0.000157245	0.000117931	0.00627012	0.00626999	6.18264e-09	0.103495	9.27379	2	2	2		32.83	33.2	10
23	A1	20241126	0.204802	0.614502	2	75	25	3	1	9	25416	0.000354108	2.99965	3	25429	97.8038	0.000157313	0.000472014	0.00627147	0.00627246	1.47968e-11	0.337863	10.9775	2	2	2		29.72	29.7	10
43	A2	20241127	0.154769	0	2	0	NA	0	3	0	25454	0	0	0.1	25457	97.9115	0.000117853	0	0.0062679	0.00626753	-	5.93071e-24	5.53499	2	2	2		35.43	35.18	10
25	C1	20241126	0.105067	0.0525323	2	50	100	1	1	0	25353	0	1	1	25355	97.5192	7.8883e-05	3.94407e-05	0.00628037	0.00628025	-	0.00501254	7.43013	2	2	2		30.55	30.29	10
41	G1	20241127	0.104791	0	2	0	NA	0	2	0	25455	0	0	0.1	25457	97.9115	7.85669e-05	0	0.00626778	0.00626753	-	5.93071e-24	5.53499	2	2	2		34.87	33.82	10
42	H1	20241127	0.102794	0.0513962	2	50	100	1	1	0	25448	0	1	1	25450	97.8846	7.85885e-05	3.92935e-05	0.00626864	0.00626851	-	0.00501254	7.43013	2	2	2		35.08	35.25	10
32	B2	20241126	0.0533842	0.10677	2	0	0	0	1	2	25324	7.89765e-05	-7.89765e-05	0.1	25327	97.4115	3.94843e-05	7.89702e-05	0.00628372	0.00628384	-	5.93071e-24	5.53499	1	2	2		32.23	32.53	10
26	D1	20241126	0	0.0525696	2	NA	0	0	0	1	25440	0	0	0.1	25441	97.85	0	3.93074e-05	0.0062695	0.00626962	-	5.93071e-24	5.53499	2	2	2		30.6	30.83	10

## Sheet: piaB-SG6
sample_nr	Well	plate	cpul_A	cpul_B	both_above_LOD95	lA	lB	nAB	nA	nB	nE	nCh	nL	nAB2	ntot	% valid	λA	λB	σA	σB	Poisson	nAB_lowerCI	nAB_upperCI	nCh_within_nAB_CI_interval	criterion	linkage	remark	piaB_Cq	lytA_Cq	dilution	NP_culture
1	A1	20250123_1	0.0525186	0.157562	2	100	33.3	1	0	2	24796	0	1	1	24799	95.3808	4.0325e-05	0.00012098	0.00635026	0.00635052	-	0.00501254	7.43013	2	2	2		34.62	33.76	10	6C
2	B1	20250123_1	0	0.258742	2	NA	0	0	0	5	25423	0	0	0.1	25428	97.8	0	0.000196653	0.0062711	0.00627172	-	5.93071e-24	5.53499	2	2	2		32.83	33.2	10	-
3	C1	20250123_1	1.31597	1.75492	1	8.2	6.2	2	22	30	24197	0.0272761	1.97272	2	24251	93.2731	0.00099014	0.0013204	0.00642466	0.00642572	0.000730595	0.103495	9.27379	2	2	2		19.61	19.8	1000	6C
4	D1	20250123_1	3.00315	3.40029	1	22.5	19.9	12	41	48	23428	0.084002	11.916	12	23529	90.4962	0.00225508	0.0025533	0.00652661	0.00652759	0	4.94312	24.1449	2	1	1		23.16	23.72	100	6C
5	E1	20250123_1	0.15885	520.693	2	100	0	3	0	8154	9136	0	3	3	17293	66.5115	0.000173496	0.638079	0.00760506	0.0104622	-	0.337863	10.9775	2	2	2		22.75	23.81	10	6C
6	F1	20250123_1	324.78	134.001	1	16.6	37.6	1183	4255	1221	11991	433.271	749.729	1183	18650	71.7308	0.344721	0.137999	0.00869993	0.00784561	0	1096.28	1274.51	2	1	1		23.58	24.08	10	6C
7	G1	20250123_1	68.643	102.556	1	13.2	8.9	213	904	1435	17165	75.5747	137.425	213	19717	75.8346	0.0583196	0.0872834	0.00733236	0.00743931	0	177.286	253.557	2	1	1		24.35	24.96	10	6C
8	H1	20250123_1	30.5804	41.3616	1	32.9	24.4	185	351	537	21051	8.95383	176.046	185	22124	85.0923	0.0245254	0.0331786	0.00680603	0.00683554	0	151.844	223.005	2	1	1		24.92	25.56	10	6C
9	A2	20250123_1	298.571	398.336	1	45.7	35.5	2860	2266	3735	7487	1130.43	1729.57	2860	16348	62.8769	0.376229	0.516531	0.00943985	0.0101258	0	2724.13	3000.65	2	1	1		25.03	25.78	10	6C
10	B2	20250123_1	5.7443	6.91743	1	1.4	1.1	2	106	128	25005	0.542611	1.45739	2	25241	97.0808	0.00428793	0.00516366	0.0063078	0.00631056	0.206781	0.103495	9.27379	1	2	2	fig. 4D	25.8	26.04	10	-
11	C2	20250123_1	3.47561	5.27115	1	10.6	7	7	57	90	25151	0.203968	6.79603	7	25305	97.3269	0.00253235	0.0038406	0.00629429	0.00629841	4.87681e-09	2.03734	17.1336	2	1	1		26.04	26.11	10	6C
12	D2	20250123_1	16.7311	21.6281	1	36.6	28.4	113	190	278	24298	2.17384	110.826	113	24879	95.6885	0.0122537	0.0158409	0.00637888	0.00639033	0	87.4974	143.377	2	1	1		26.47	26.69	10	-
13	E2	20250123_1	60.0138	82.5557	1	27.3	20	331	747	1140	20999	40.5534	290.447	331	23217	89.2962	0.047544	0.0654549	0.0067208	0.00678126	0	286.016	380.81	2	1	1		26.19	26.36	10	6B
14	F2	20250123_1	0.271621	0.651981	2	0	0	0	5	12	25425	0.00235988	-0.00235988	0.1	25442	97.8538	0.000196545	0.000471772	0.00626999	0.00627086	-	5.93071e-24	5.53499	1	2	2		26.99	27.28	10	6C
15	G2	20250123_1	562.505	206.41	1	15.7	37.7	2002	6539	1546	5164	1957.65	44.3521	2002	15251	58.6577	0.821046	0.2648	0.0122078	0.00924382	0.321588	1888.63	2120.16	1	1	2		25.61	25.6	10	-
16	H2	20250123_1	2.82173	3.2926	1	-0.2	-0.2	0	54	63	25231	0.134834	-0.134834	0.1	25348	97.4923	0.00213262	0.0024885	0.00628769	0.00628881	-	5.93071e-24	5.53499	1	2	2		27.65	27.66	10	6C
17	A3	20250123_1	2.08285	4.53441	1	14.7	6.8	6	34	81	25056	0.109914	5.89009	6	25177	96.8346	0.00159002	0.00346152	0.0063073	0.0063132	4.45795e-09	1.53691	15.6597	2	1	1		27.4	27.96	10	6C
18	B3	20250123_1	6.55886	9.98225	1	12.2	8	16	109	174	24882	0.762238	15.2378	16	25181	96.85	0.00497642	0.00757398	0.00631748	0.00632569	0	7.56702	29.482	2	1	1		28.31	27.25	10	6C
19	C3	20250123_1	43.6229	6.09282	1	3	21	27	785	88	23653	2.92056	24.0794	27	24553	94.4346	0.0336305	0.00469475	0.00649009	0.00639686	0	15.4906	43.4969	2	1	1		26.9	26.76	10	-
20	D3	20250123_1	2.36353	3.22401	1	11.2	8.2	5	39	55	25252	0.0849438	4.91506	5	25351	97.5038	0.00173714	0.00236958	0.00628608	0.00628806	6.86745e-08	1.07793	14.1498	2	1	1		28.25	28.76	10	6C
21	E3	20250123_1	6.70956	8.04479	1	41	34.2	52	74	99	25022	0.292782	51.7072	52	25247	97.1038	0.00500319	0.00599887	0.00630931	0.00631245	0	35.3032	73.6235	2	1	1	fig. 4E	27.73	28.5	10	-
22	A1	20250123_2	6.36062	7.08071	1	34.4	30.9	43	81	95	25017	0.307591	42.6924	43	25236	97.0615	0.00492573	0.00548338	0.00631044	0.0063122	0	27.9864	62.9563	2	1	1		30.1	29.82	10	-
23	B1	20250123_2	2.33539	5.71605	1	59.9	24.5	27	18	83	25124	0.0594651	26.9405	27	25252	97.1231	0.00178363	0.00436561	0.00629853	0.00630667	0	15.4906	43.4969	2	1	1		28.97	30.05	10	-
24	C1	20250123_2	6.89208	7.47243	1	37.9	35	50	81	92	24938	0.298821	49.7012	50	25161	96.7731	0.00522007	0.00565964	0.00632076	0.00632215	0	33.6638	71.2661	2	1	1		35.21	30.14	10	6C
25	D1	20250123_2	0.315498	0.525871	2	16.6	10	1	5	9	25408	0.0017711	0.998229	1	25423	97.7808	0.000236035	0.000393422	0.00627246	0.00627295	0.00353906	0.00501254	7.43013	2	2	2		30.82	31.01	10	-
26	E1	20250123_2	0.423709	1.05952	2	12.4	5	1	7	19	25392	0.00523787	0.994762	1	25419	97.7654	0.000314775	0.000787123	0.0062732	0.00627468	0.0104484	0.00501254	7.43013	1	2	2		30.71	29.47	10	-
27	F1	20250123_2	123.033	0.528719	2	0.1	12.3	2	2222	8	20935	0.849104	1.1509	2	23167	89.1038	0.100924	0.000431742	0.00691004	0.00657141	0.417914	0.103495	9.27379	1	2	2		26.5	26.37	10	-
28	G1	20250123_2	1.25892	1.20644	1	50	52.2	12	12	11	25371	0.00520279	11.9948	12	25406	97.7154	0.000945105	0.000905708	0.00627678	0.00627666	0	4.94312	24.1449	2	1	1		32.39	32.17	10	6C
29	H1	20250123_2	0.0513901	0.668229	2	-0.1	0	0	1	13	25427	0.000511268	-0.000511268	0.1	25441	97.85	3.93074e-05	0.000511117	0.00626962	0.0062711	-	5.93071e-24	5.53499	1	2	2		33.57	33.14	10	6C
30	A2	20250123_2	0.154648	0.360873	2	0	0	0	3	7	25460	0.000824823	-0.000824823	0.1	25470	97.9615	0.000117793	0.000274871	0.0062663	0.00626679	-	5.93071e-24	5.53499	1	2	2		31.85	33.15	10	-
31	B2	20250123_2	45.09	57.4653	1	23.5	18.5	217	613	836	21976	23.3194	193.681	217	23642	90.9308	0.0357381	0.0455617	0.00662092	0.00665352	0	180.935	257.907	2	1	1		32.93	33.01	10	6C
32	C2	20250123_2	0.813908	1.35678	1	13.3	8	2	13	23	25380	0.0117809	1.98822	2	25418	97.7615	0.000590307	0.000984039	0.00627419	0.00627542	0.000137705	0.103495	9.27379	2	2	2		33.77	34.13	10	6A
33	D2	20250123_2	0	0.054944	2	NA	0	0	0	1	25433	0	0	0.1	25434	97.8231	0	3.93182e-05	0.00627036	0.00627049	-	5.93071e-24	5.53499	2	2	2		33.36	32.26	10	-
34	E2	20250123_2	0	0.0544993	2	NA	0	0	0	1	25426	0	0	0.1	25427	97.7962	0	3.9329e-05	0.00627123	0.00627135	-	5.93071e-24	5.53499	2	2	2		35.43	35.18	10	-
35	F2	20250123_2	1.08728	0.924129	1	30	35.3	6	14	11	25386	0.00606634	5.99393	6	25417	97.7577	0.000787185	0.000669067	0.00627493	0.00627456	0	1.53691	15.6597	2	1	1		29.86	28.05	10	-
36	G2	20250123_2	1.34342	1.50472	1	7.9	7.1	2	23	26	25373	0.0235684	1.97643	2	25424	97.7846	0.000983807	0.00110193	0.00627468	0.00627505	0.000546817	0.103495	9.27379	2	2	2		35.46	35.71	10	6C
37	H2	20250123_2	0	0	2	NA	NA	0	0	0	25473	0	0	0.1	25473	97.9731	0	0	0.00626556	0.00626556	-	5.93071e-24	5.53499	2	2	2		32.48	33.8	10	-
38	A3	20250123_2	0	0.0519817	2	NA	0	0	0	1	25320	0	0	0.1	25321	97.3885	0	3.94937e-05	0.00628434	0.00628446	-	5.93071e-24	5.53499	2	2	2		36.13	39.05	10	-
39	B3	20250123_2	0.052413	0.052413	2	0	0	0	1	1	25442	3.93051e-05	-3.93051e-05	0.1	25444	97.8615	3.93028e-05	3.93028e-05	0.00626925	0.00626925	-	5.93071e-24	5.53499	1	2	2		33.74	30.22	10	-
40	C3	20250123_2	198.054	0.158774	2	0	22.8	1	3479	2	18460	0.376923	0.623077	1	21942	84.3923	0.172688	0.000136733	0.00735971	0.00675136	0.628062	0.00501254	7.43013	1	2	2		28.43	29.39	10	-
41	D3	20250123_2	0.0536796	0.0536796	2	0	0	0	1	1	25442	3.93051e-05	-3.93051e-05	0.1	25444	97.8615	3.93028e-05	3.93028e-05	0.00626925	0.00626925	-	5.93071e-24	5.53499	1	2	2		36.28	36.14	10	-
42	E3	20250123_2	0	0.159654	2	NA	0	0	0	3	25420	0	0	0.1	25423	97.7808	0	0.00011801	0.00627172	0.00627209	-	5.93071e-24	5.53499	2	2	2		32.48	33.8	10	-
43	F3	20250123_2	4.05997	5.09041	1	13	10.4	10	65	84	25112	0.217426	9.78257	10	25271	97.1962	0.00297224	0.00372661	0.00629991	0.00630228	1.06803e-13	3.71692	21.3978	2	1	1		18.42	18.96	1000	6C
10 (retested)	C1	20250802	9.40369	16.6461	1	4.4	2.5	10	169	306	24960	2.07187	7.92812	10	25476	97.9846	0.00827721	0.0137143	0.00629117	0.0063083	0.000124143	3.71692	21.3978	2	1	1	retested result of sample nr10, linkage values of batch are low, presumably due to freeze thawing
15 (retested)	D1	20250802	0	2.68021	2	NaN	0	0	0	51	2542	0	0	0.1	25477	97.9885	2.28496	2.30482	0.0196381	0.0198341	-	5.93071e-24	5.53499	2	2	2	retested result of sample nr15
16 (retested)	E1	20250802	7.38154	11.7552	1	3.5	2.2	6	133	215	25090	1.1397	4.8603	6	25478	97.9923	0.00681333	0.0100591	0.00628632	0.00629654	0.00231616	1.53691	15.6597	2	1	1	retested result of sample nr16, linkage values of batch are low, presumably due to freeze thawing
23 (retested)	F1	20250802	6.77589	8.47521	1	18.3	14.6	24	104	136	25163	0.562095	23.4379	24	25479	97.9962	0.00708971	0.00835539	0.00628707	0.00629105	0	13.2553	39.745	2	1	1	retested result of sample nr23, linkage values of batch are low, presumably due to freeze thawing
3 (retested)	A1	20250802	32.4594	43.8681	1	7.8	5.8	67	558	774	23995	17.9992	49.0008	67	25474	97.9769	0.0280655	0.0368243	0.00635398	0.00638187	0	47.7942	91.1132	2	1	1	retested result of sample nr3, linkage values of batch are low, presumably due to freeze thawing
32 (retested)	G1	20250802	5.35506	22.083	1	13.3	3.3	15	87	403	24953	1.40508	13.5949	15	25480	98	0.00487844	0.0174193	0.00628	0.0063195	6.75338e-11	6.89336	28.1641	2	1	2	repeated poor cluster separation, sample considered negative
36 (retested)	H1	20250802	10.0231	11.7877	1	4.9	4.1	11	183	217	25005	1.58812	9.41188	11	25481	98.0038	0.0102164	0.0115654	0.00629666	0.00630091	1.90895e-06	4.32136	22.7793	2	1	1	retested result of sample nr36, linkage values of batch are low, presumably due to freeze thawing
5 (retested)	B1	20250802	90.6214	130.651	1	6.5	4.6	250	1418	2119	21279	141.207	108.793	250	25475	97.9808	0.085047	0.115465	0.00653748	0.00663767	0	211.152	293.685	2	1	1	retested result of sample nr5, linkage values of batch are low, presumably due to freeze thawing

## Sheet: piaB-SG9
sample_nr	Well	plate	cpul_A	cpul_B	both_above_LOD95	lA	lB	nAB	nA	nB	nE	nCh	nL	nAB2	ntot	% valid	λA	λB	σA	σB	Poisson	nAB_lowerCI	nAB_upperCI	nCh_within_nAB_CI_interval	criterion	linkage	remark	piaB_Cq	lytA_Cq	dilution	culture
1	B2	20241220	0.159354	1.48803	2	-0.1	0	0	3	28	25396	0.00330761	-0.00330761	0.1	25427	97.7962	0.000117992	0.0011018	0.0062716	0.00627468	-	5.93071e-24	5.53499	1	2	2		32.3337	31.36	100	-
2	C2	20241220	0.867947	4.56282	1	31	5.9	5	11	79	25273	0.0343845	4.96562	5	25368	97.5692	0.000630915	0.00331675	0.0062805	0.00628894	7.78439e-10	1.07793	14.1498	2	1	1		26.9904	27.28	100	6C
3	E2	20241224	6.27359	5.83625	1	53.8	57.9	62	53	45	25140	0.0948687	61.9051	62	25300	97.3077	0.00455582	0.00423822	0.00630128	0.00630028	0	43.596	85.317	2	1	1		24.1855	24.34	10	9N
4	F2	20241224	14.1972	16.0096	1	45	39.9	118	142	175	24586	1.01074	116.989	118	25021	96.2346	0.0104456	0.0117793	0.00635501	0.00635924	0	91.8982	148.973	2	1	1		23.9318	24.54	10	9N
5	E1	20241206	25.7378	6.85454	1	-0.3	-1.1	1	480	128	24206	2.53821	-1.53821	1	24815	95.4423	0.0195738	0.00521203	0.00641052	0.00636465	0.55909	0.00501254	7.43013	1	2	2	Fig. 5D	31.9116	31.94	10	-
6	G2	20241224	1.34363	3.76551	1	11.8	4.2	3	22	67	25287	0.0582908	2.94171	3	25379	97.6115	0.000985552	0.002762	0.00628025	0.00628583	6.32005e-05	0.337863	10.9775	2	2	2		31.7673	32.21	10	-
7	H2	20241224	13.3989	0.052282	2	0	-1	0	255	1	24913	0.0102356	-0.0102356	0.1	25169	96.8038	0.0101832	3.97322e-05	0.00633546	0.00630341	-	5.93071e-24	5.53499	1	2	2		22.7477	23.81	10	6C
8	H1	20241206	2.31265	0.102698	2	0	-0.2	0	45	2	25382	0.00354582	-0.00354582	0.1	25429	97.8038	0.0017712	7.86535e-05	0.00627654	0.00627123	-	5.93071e-24	5.53499	1	2	2		30.2572	29.37	10	-
9	A2	20241206	86.254	6.72054	1	0	-0.2	8	1611	122	21989	8.9382	-0.938196	8	23730	91.2692	0.0706648	0.00549336	0.00672505	0.00650945	0.927646	2.5711	18.5782	1	1	2		27.6924	27	10	-
10	B2	20241206	50.6058	1.9649	1	0.2	4.6	3	933	34	23541	1.34752	1.65248	3	24511	94.2731	0.0389352	0.00151067	0.0065129	0.00639216	0.307935	0.337863	10.9775	1	2	2		29.7492	28.78	10	-
11	C2	20241206	74.0799	92.0626	1	19.6	15.9	319	1010	1322	20141	66.2936	252.706	319	22792	87.6615	0.0600791	0.0747224	0.00682582	0.00687598	0	274.873	367.954	2	1	1	Fig. 5E	27.7147	27.25	10	9N
12	A1	20241218	2.40969	0.102449	2	0	-0.2	0	47	2	25331	0.00371087	-0.00371087	0.1	25380	97.6154	0.00185357	7.88053e-05	0.00628285	0.00627728	-	5.93071e-24	5.53499	1	2	2		28.65	28.96	10	-
13	B1	20241218	28.8585	0.103426	2	0.2	48.9	1	551	1	24343	0.0226348	0.977365	1	24896	95.7538	0.0224217	8.03374e-05	0.0064092	0.00633801	0.0447612	0.00501254	7.43013	1	2	2		25.8	26.22	10	-
14	C1	20241218	3.88594	0.0524372	2	0	-0.3	0	74	1	25253	0.00293034	-0.00293034	0.1	25328	97.4154	0.00292594	3.94828e-05	0.00629267	0.00628359	-	5.93071e-24	5.53499	1	2	2		30.25	30.82	10	-
15	D1	20241218	12.3958	1.1556	1	4.6	49.6	11	224	11	24981	0.098635	10.9014	11	25227	97.0269	0.00935908	0.000872462	0.00632557	0.00629878	0	4.32136	22.7793	2	1	1		29.44	29.03	10	9N
16	E1	20241218	0.0529771	1.37808	2	-0.1	0	0	1	26	25382	0.00102435	-0.00102435	0.1	25409	97.7269	3.93569e-05	0.00102378	0.00627357	0.00627666	-	5.93071e-24	5.53499	1	2	2		33.74	33.87	100	-
17	A3	20241224	0	1.40645	2	NA	0	0	0	27	25228	0	0	0.1	25255	97.1346	0	0.00106967	0.00629254	0.00629591	-	5.93071e-24	5.53499	2	2	2		33.33	29.73	100	-
18	G1	20241218	0.0523491	0.0523491	2	0	0	0	1	1	25477	3.92511e-05	-3.92511e-05	0.1	25479	97.9962	3.92488e-05	3.92488e-05	0.00626495	0.00626495	-	5.93071e-24	5.53499	1	2	2		35.38	36.18	100	-
19	H1	20241218	0	0.15417	2	NA	0	0	0	3	25450	0	0	0.1	25453	97.8962	0	0.000117871	0.00626802	0.00626839	-	5.93071e-24	5.53499	2	2	2		33.28	33.17	10	-
20	B3	20241224	0.628475	0.995221	2	75	47.4	9	3	10	25427	0.00117985	8.99882	9	25449	97.8808	0.000471643	0.00074687	0.00626999	0.00627086	0	3.1324	19.9984	2	1	1		35.93	29.97	100	-
21	B2	20241218	2.072	1.91251	1	2.4	2.6	1	38	35	25323	0.0525214	0.947479	1	25397	97.6808	0.00153679	0.0014185	0.00627975	0.00627938	0.102332	0.00501254	7.43013	1	2	2		33.57	31.18	10	-
22	C2	20241218	1.0305	3.96351	1	-0.3	-0.1	0	19	73	25285	0.0548547	-0.0548547	0.1	25377	97.6038	0.00074899	0.00288077	0.00627975	0.00628645	-	5.93071e-24	5.53499	1	2	2		34.3	33.85	10	-
24	A1	20241219	0.307203	1.12676	2	-0.1	0	0	6	22	25387	0.00519951	-0.00519951	0.1	25415	97.75	0.000236109	0.000866005	0.00627345	0.00627542	-	5.93071e-24	5.53499	1	2	2		33.72	33.07	10	-
25	C3	20241224	0	0	2	NA	NA	0	0	0	25470	0	0	0.1	25470	97.9615	0	0	0.00626593	0.00626593	-	5.93071e-24	5.53499	2	2	2		32.67	32.98	10	-
26	C1	20241219	7.56721	0.262031	2	2.8	79.9	4	140	1	25130	0.00557103	3.99443	4	25275	97.2115	0.00571362	0.000197844	0.00630805	0.00629068	7.99145e-11	0.672207	12.5941	2	2	2		27.73	28.5	10	-
27	D1	20241219	0.105121	0.210249	2	0	0	0	2	4	25435	0.000314527	-0.000314527	0.1	25441	97.85	7.86164e-05	0.000157239	0.00626975	0.00626999	-	5.93071e-24	5.53499	1	2	2		35.88	36.44	10	-
28	E1	20241219	30.2329	1.42943	1	0.1	1.5	1	564	26	24284	0.603854	0.396146	1	24875	95.6731	0.0229755	0.00108602	0.00641368	0.00634387	0.906599	0.00501254	7.43013	1	2	2		29.64	29.46	10	-
29	F1	20241219	0.158388	0.580847	2	66.7	18.2	2	1	9	25408	0.000354219	1.99965	2	25420	97.7692	0.000118024	0.000432824	0.00627246	0.00627345	1.25442e-07	0.103495	9.27379	2	2	2		30.6	30.83	10	-
30	G1	20241219	1.36255	0.0523799	2	0	-0.1	0	26	1	25412	0.00102314	-0.00102314	0.1	25439	97.8423	0.00102258	3.93105e-05	0.00627295	0.00626987	-	5.93071e-24	5.53499	1	2	2		30.89	30.25	10	-
31	H1	20241219	0.411566	0.360113	2	37.5	42.8	3	5	4	25407	0.000787185	2.99921	3	25419	97.7654	0.000314775	0.000275422	0.0062732	0.00627308	1.625e-10	0.337863	10.9775	2	2	2		32.53	32.75	10	-
32	A2	20241219	1.90979	0	2	0	NA	0	37	0	25390	0	0	0.1	25427	97.7962	0.00145621	0	0.00627579	0.00627123	-	5.93071e-24	5.53499	2	2	2		30.73	30.85	10	-
33	B2	20241219	0.743052	0.477629	2	7.1	11.1	1	13	8	25440	0.00408805	0.995912	1	25462	97.9308	0.00054999	0.00035353	0.00626864	0.00626802	0.00815941	0.00501254	7.43013	2	2	2		33.13	32.26	10	-
34	C2	20241219	0.216987	0.108489	2	0	0	0	4	2	25445	0.000314404	-0.000314404	0.1	25451	97.8885	0.000157177	7.85855e-05	0.00626876	0.00626851	-	5.93071e-24	5.53499	1	2	2		32.16	32.28	10	-
35	A1	20241220	0.10249	0.0512438	2	0	0	0	2	1	25413	7.86999e-05	-7.86999e-05	0.1	25416	97.7538	7.86937e-05	3.93461e-05	0.00627283	0.00627271	-	5.93071e-24	5.53499	1	2	2		33.96	34.28	10	-
36	B1	20241220	0.724806	0.0517586	2	0	-0.1	0	14	1	25396	0.000551268	-0.000551268	0.1	25411	97.7346	0.000551094	3.93538e-05	0.00627493	0.00627332	-	5.93071e-24	5.53499	1	2	2		28.57	27.75	10	-
37	C1	20241220	0.209753	0.314642	2	25	16.7	1	3	5	25386	0.000590877	0.999409	1	25395	97.6731	0.000157524	0.000236295	0.00627567	0.00627592	0.0011814	0.00501254	7.43013	2	2	2		36.39	35.77	10	-
38	D3	20241224	0.107349	0.912733	2	-0.1	0	0	2	17	25411	0.001338	-0.001338	0.1	25430	97.8077	7.86504e-05	0.000668725	0.0062711	0.00627295	-	5.93071e-24	5.53499	1	2	2		35.6	35.46	10	-
39	E1	20241220	43.0393	0.476625	2	0.4	31.2	3	797	6	23837	0.200612	2.79939	3	24643	94.7808	0.0330022	0.000365282	0.00647619	0.00637137	0.00231708	0.337863	10.9775	2	2	2		32.93	33.01	10	6C
40	E3	20241224	66.3497	0.0531176	2	0	-5	0	1219	1	23033	0.0529241	-0.0529241	0.1	24253	93.2808	0.0515689	4.12329e-05	0.00658894	0.00642135	-	5.93071e-24	5.53499	1	2	2		29.54	29.79	10	-
41	F3	20241224	0.0539841	0.0539841	2	100	100	1	0	0	25461	0	1	1	25462	97.9308	3.9275e-05	3.9275e-05	0.00626704	0.00626704	-	0.00501254	7.43013	2	2	2		32.48	33.8	10	-
42	G3	20241224	6.80619	0	2	0	NA	0	129	0	25204	0	0	0.1	25333	97.4346	0.00510518	0	0.00629891	0.00628285	-	5.93071e-24	5.53499	2	2	2		29.66	30.52	10	-
43	A2	20241220	1.70367	0.10319	2	0	-0.1	0	33	2	25387	0.00259976	-0.00259976	0.1	25422	97.7769	0.00129893	7.86751e-05	0.00627592	0.00627209	-	5.93071e-24	5.53499	1	2	2		31.46	32.18	10	-

## Sheet: piaB-ST4
sample_nr	Well	plate	cpul_A	cpul_B	both_above_LOD95	lA	lB	nAB	nA	nB	nE	nCh	nL	nAB2	ntot	% valid	λA	λB	σA	σB	Poisson	nAB_lowerCI	nAB_upperCI	nCh_within_nAB_CI_interval	criterion	linkage	remark	piaB_Cq	lytA_Cq	dilution	NP_culture
25	C1	20250313	0.60494	0.432072	2	0	0	0	7	5	15393	0.00227376	-0.00227376	0.1	15405	59.25	0.000454501	0.000324623	0.00805875	0.00805823	-	5.93071e-24	5.53499	1	2	2		22.93	22.16	10	-
16	H2	20250305	268.957	1.25652	1	0	-7.1	3	4650	21	16053	6.08298	-3.08298	3	20727	79.7192	0.254234	0.00115858	0.00788748	0.00694998	0.287904	0.337863	10.9775	1	1	2		30.89	30.25	10	-
7	G1	20250305	224.179	10.5592	1	0	-0.6	30	3894	170	17177	38.5387	-8.53874	30	21271	81.8115	0.203925	0.00944696	0.00759255	0.00688902	0.188049	17.7672	47.2093	1	1	2	Fig. 6D	26.31	25.07	10	-
11	C2	20250305	140.941	1.08446	1	0.1	11.4	4	2468	16	20500	1.92624	2.07376	4	22988	88.4154	0.113767	0.000870398	0.00698158	0.0065984	0.259638	0.672207	12.5941	1	2	2		23.28	23.18	100	-
26	D1	20250313	35.3536	0.884995	1	-0.1	-2.7	0	631	16	22894	0.440989	-0.440989	0.1	23541	90.5423	0.0271701	0.000679896	0.00660674	0.00651981	-	5.93071e-24	5.53499	1	2	2		27.48	27.76	10	-
24	B1	20250313	66.5167	4.20652	1	0.3	5.2	8	1243	73	22733	3.99151	4.00849	8	24057	92.5269	0.0534024	0.00337268	0.00662179	0.0064582	0.101259	2.5711	18.5782	1	2	2		24.63	25.29	100	-
44	F3	20250313	63.9528	1.19283	1	0	0	1	1152	21	23015	1.05114	-0.0511406	1	24189	93.0346	0.0488398	0.000909918	0.00658865	0.00643263	1.30092	0.00501254	7.43013	1	2	2		23.16	23.72	10	-
30	H1	20250313	47.1669	0.978373	1	0.5	23.6	5	895	14	23585	0.53127	4.46873	5	24499	94.2269	0.037428	0.000775843	0.00650958	0.00639137	0.000454364	1.07793	14.1498	2	2	2		26.01	25.79	10	-
27	E1	20250313	2.6343	0.932393	1	2	5.7	1	47	16	24449	0.0307579	0.969242	1	24513	94.2808	0.00196006	0.00069375	0.00639333	0.00638929	0.0605794	0.00501254	7.43013	1	2	2		25	25.2	10	-
23	A1	20250313	38.3158	3.54461	1	0	0	2	734	67	23784	2.06769	-0.0676926	2	24587	94.5654	0.0303917	0.00281031	0.0064751	0.00638642	1.22401	0.103495	9.27379	1	2	2		28.95	27.74	10	-
8	H1	20250305	43.4517	1.08047	1	0.5	21.3	5	826	16	23741	0.556674	4.44333	5	24588	94.5692	0.0343813	0.00085444	0.0064879	0.00638005	0.000562036	1.07793	14.1498	2	2	2		24.88	25.36	10	-
1	A1	20250305	36.8501	1.17754	1	0.1	1.6	1	709	22	23989	0.650215	0.349785	1	24721	95.0808	0.029141	0.000930816	0.00645349	0.00636311	0.956133	0.00501254	7.43013	1	2	2		25.61	25.58	10	-
19	C3	20250305	38.738	1.21531	1	0	1.6	1	722	22	23985	0.662247	0.337753	1	24730	95.1154	0.0296716	0.000930477	0.00645403	0.00636195	0.968618	0.00501254	7.43013	1	2	2		27.26	27.3	10	-
6	F1	20250305	33.1134	2.42895	1	0.3	4.2	3	617	43	24124	1.09978	1.90022	3	24787	95.3346	0.0253313	0.00185754	0.00643263	0.00635757	0.199077	0.337863	10.9775	1	2	2		27.39	27.89	10	-
35	E2	20250313	28.7963	0.326989	2	0	-2.1	0	523	6	24373	0.128749	-0.128749	0.1	24902	95.7769	0.021226	0.000240974	0.0064046	0.00633775	-	5.93071e-24	5.53499	1	2	2		30.66	30.81	10	-
40	B3	20250313	29.3709	0.0523431	2	0	-2.2	0	555	1	24368	0.0227758	-0.0227758	0.1	24924	95.8615	0.0225194	4.01228e-05	0.00640591	0.00633432	-	5.93071e-24	5.53499	1	2	2		26.19	26.36	10	-
34	D2	20250313	24.1312	1.04295	1	0.2	3.6	1	435	18	24560	0.318811	0.681189	1	25014	96.2077	0.0175839	0.000759863	0.00637862	0.00632519	0.545974	0.00501254	7.43013	1	2	2		25.18	25.8	10	-
17	A3	20250305	9.04431	1.72043	1	-0.1	-0.7	0	173	33	24852	0.22972	-0.22972	0.1	25058	96.3769	0.00692793	0.00131781	0.00633915	0.0063214	-	5.93071e-24	5.53499	1	2	2		25.59	26.18	10	-
37	G2	20250313	18.9395	0.322479	2	0	-1.4	0	350	6	24749	0.0848519	-0.0848519	0.1	25105	96.5577	0.0140395	0.000239025	0.00635578	0.00631207	-	5.93071e-24	5.53499	1	2	2		20.79	20.71	100	-
20	D3	20250305	11.0984	7.37093	1	0.4	0.7	2	204	135	24774	1.11165	0.888351	2	25115	96.5962	0.00823609	0.00546984	0.0063361	0.00632734	0.610468	0.103495	9.27379	1	2	2		30.25	30.58	10	-
13	E2	20250305	7.3722	8.90618	1	-0.6	-0.5	0	135	163	24848	0.885584	-0.885584	0.1	25146	96.7154	0.00538311	0.00650324	0.00632316	0.00632671	-	5.93071e-24	5.53499	1	2	2		23.83	24.13	100	-
39	A3	20250313	6.77034	1.71533	1	0.6	2.5	1	129	32	25015	0.165021	0.834979	1	25177	96.8346	0.00517682	0.00131158	0.00631862	0.00630642	0.304248	0.00501254	7.43013	1	2	2		31.38	31.24	10	-
41	C3	20250313	14.1695	0.528011	2	0	-1.1	0	267	10	24933	0.107087	-0.107087	0.1	25210	96.9615	0.0106475	0.000396747	0.00633178	0.00629941	-	5.93071e-24	5.53499	1	2	2		28.23	29.22	10	-
4	D1	20250305	8.11312	3.10246	1	1.1	2.8	2	152	57	25042	0.345979	1.65402	2	25253	97.1269	0.00611696	0.00233909	0.00631207	0.00630016	0.095366	0.103495	9.27379	1	2	2		23.2	23.83	100	-
9	A2	20250305	8.90617	0.516151	2	0.5	9.4	1	171	9	25089	0.0613416	0.938658	1	25270	97.1923	0.00682976	0.000395804	0.0063122	0.00629192	0.118996	0.00501254	7.43013	1	2	2		29.64	28.88	10	-
36	F2	20250313	5.45827	0.326889	2	0	-0.4	0	100	6	25174	0.0238341	-0.0238341	0.1	25280	97.2308	0.00396354	0.00023737	0.00630191	0.00629018	-	5.93071e-24	5.53499	1	2	2		32.95	32.57	10	-
32	B2	20250313	9.64126	0.69018	2	0.5	7	1	180	12	25090	0.0860901	0.91391	1	25283	97.2423	0.00718471	0.000514312	0.00631169	0.00629068	0.164977	0.00501254	7.43013	1	2	2		25.58	25.94	10	-
2	B1	20250305	0.675626	0.10392	2	0	-0.1	0	13	2	25298	0.00102775	-0.00102775	0.1	25313	97.3577	0.000513702	7.90139e-05	0.00628695	0.00628558	-	5.93071e-24	5.53499	1	2	2		24.18	24.6	10	-
10	B2	20250305	6.607	0	2	0	NA	0	124	0	25192	0	0	0.1	25316	97.3692	0.00491012	0	0.00630041	0.00628496	-	5.93071e-24	5.53499	2	2	2		30.21	29.55	10	-
29	G1	20250313	4.30623	0.1573	2	0	-0.3	0	82	3	25271	0.00973448	-0.00973448	0.1	25356	97.5231	0.00323919	0.000118322	0.00629018	0.00628037	-	5.93071e-24	5.53499	1	2	2		29.75	28.78	10	-
12	D2	20250305	3.84676	1.4825	1	-0.1	-0.3	0	70	27	25271	0.0747893	-0.0747893	0.1	25368	97.5692	0.0027632	0.0010649	0.00628719	0.00628186	-	5.93071e-24	5.53499	1	2	2		27.15	26.84	10	-
33	C2	20250313	3.9646	0.867981	1	-0.1	-0.3	0	73	16	25284	0.0461952	-0.0461952	0.1	25373	97.5885	0.00288122	0.00063079	0.00628695	0.00627988	-	5.93071e-24	5.53499	1	2	2		25.8	26.04	10	-
3	C1	20250305	3.61646	0.261733	2	0	-0.3	0	69	5	25301	0.0136358	-0.0136358	0.1	25375	97.5962	0.00272292	0.000197064	0.0062862	0.00627827	-	5.93071e-24	5.53499	1	2	2		31.68	31.95	10	-
14	F2	20250305	2.55796	0.217515	2	0	-0.2	0	47	4	25331	0.00742174	-0.00742174	0.1	25382	97.6231	0.00185342	0.000157604	0.0062826	0.00627728	-	5.93071e-24	5.53499	1	2	2		17.91	18.34	1000	-
42	D3	20250313	3.17071	0.161045	2	0	-0.2	0	59	3	25322	0.00698997	-0.00698997	0.1	25384	97.6308	0.002327	0.000118192	0.00628384	0.00627691	-	5.93071e-24	5.53499	1	2	2		26.94	26.47	10	-
21	E3	20250305	3.35036	0.690665	2	-0.1	-0.2	0	63	13	25322	0.0323434	-0.0323434	0.1	25398	97.6846	0.00248359	0.000511982	0.0062826	0.00627641	-	5.93071e-24	5.53499	1	2	2		26.45	27.02	10	-
28	F1	20250313	3.32589	0.0527276	2	0	-0.2	0	63	1	25336	0.00248658	-0.00248658	0.1	25400	97.6923	0.0024834	3.93709e-05	0.00628235	0.00627468	-	5.93071e-24	5.53499	1	2	2		22.75	23.81	10	-
22	F3	20250305	0.323797	2.97099	2	-0.2	0	0	6	55	25352	0.0130167	-0.0130167	0.1	25413	97.7423	0.000236128	0.00216659	0.00627369	0.00627975	-	5.93071e-24	5.53499	1	2	2		22.18	21.79	10	-
43	E3	20250313	0.957565	0.319113	2	0	-0.1	0	18	6	25395	0.00425281	-0.00425281	0.1	25419	97.7654	0.000708383	0.000236072	0.00627443	0.00627295	-	5.93071e-24	5.53499	1	2	2		32.83	33.2	10	-
5	E1	20250305	0.529844	0.423859	2	10	12.5	1	9	7	25403	0.00248002	0.99752	1	25420	97.7692	0.000393468	0.000314762	0.00627332	0.00627308	0.0049539	0.00501254	7.43013	2	2	2		28.22	28.62	10	-
15	G2	20250305	0.591618	0.322669	2	54.5	100	6	5	0	25424	0	6	6	25435	97.8269	0.000432568	0.000235923	0.0062716	0.00627098	-	1.53691	15.6597	2	1	1	low +/+ RFU clustering, not true positive	27.73	28.5	10	-
38	H2	20250313	0.156692	0	2	0	NA	0	3	0	25445	0	0	0.1	25448	97.8769	0.000117894	0	0.00626901	0.00626864	-	5.93071e-24	5.53499	2	2	2		26.39	26.7	10	-
31	A2	20250313	2.1141	0	2	0	NA	0	41	0	25410	0	0	0.1	25451	97.8885	0.00161224	0	0.00627332	0.00626827	-	5.93071e-24	5.53499	2	2	2		29.64	29.46	10	-
18	B3	20250305	0.0523698	0.0523698	2	0	0	0	1	1	25463	3.92727e-05	-3.92727e-05	0.1	25465	97.9423	3.92704e-05	3.92704e-05	0.00626667	0.00626667	-	5.93071e-24	5.53499	1	2	2		29.24	29.95	10	-

## Sheet: data dictionary
Column	Meaning
sample_nr	Unique number of clinical sample in batch, also used to identify retested measurements
Well	Location of the sample in dPCR plate (ranges between A1 to H3)
plate	Used to identify dPCR experiment
cpul_A	First of two assays in duplex, always piaB assay
cpul_B	Second of two assays in duplex, always assays other than piaB (e.g., lytA, serogroup 6 cps, serogroup 9 cps, serotype 4 cps)
both_above_LOD95	Indicates whether measurements from both assays in duplex were higher than the LoD95, 1=positive, 2=negative
lA	Linkage value for first of two assays in duplex, always piaB assay
lB	Linkage value for second of two assays in duplex, always assays other than piaB (e.g., lytA, serogroup 6 cps, serogroup 9 cps, serotype 4 cps)
nAB	Number of partitions with co-amplification
nA	Number of partitions positive solely for assay A (always piaB assay)
nB	Number of partitions positive solely for assay B (always assays other than piaB )
nE	Number of partitions negative for assay A and assay B
nCh	Estimated number of partitions with co-amplification attributable to random chance
nL	Estimated number of partitions with co-amplification not attributable to random chance
nAB2	Used for estimation of the 99% confidence interval of nAB, replaces near zero values with 0.1
ntot	Total number of valid partitions used to partition sample and conduct dPCR
% valid	Percentage of valid partitions from total theoretical number of partitions per well (26000)
λA	Average number of copies of assay A per partition
λB	Average number of copies of assay B per partition
σA	Standard deviation of λA
σB	Standard deviation of λB
Poisson	P value of two-tailed Poisson test
nAB_lowerCI	Lower bound of 99% CI of nAB
nAB_upperCI	Upper bound of 99% CI of nAB
nCh_within_nAB_CI_interval	Indicates whether nCh lies within the 99% CI of nAB. When nCh is above the upper bound of 99% CI this is indicative of possible linkage between assay A and assay B, 1=positive, 2=negative
criterion	Indicates whether sample produces >= 5 partitions with co-amplification (nAB). This is used to avoid misclassification of linkage among samples with faint quantification of assay A and or assay B, 1=positive, 2=negative
linkage	Indicates whether sample was classified as positive for linkage, considers information from columns "nCh_within_nAB_CI_interval" and "criterion"., 1=positive, 2=negative
remark	Used to describe observation/remark on experiment or measurement.
piaB_Cq	Indicates piaB Cq of original sample (note, this is not derived from the sample with 6-hour enrichment)
lytA_Cq	Indicates lytA Cq of original sample (note, this is not derived from the sample with 6-hour enrichment)
dilution	Indicates what dilution was prepared to adjust presumed sample concentration to dynamic range of dPCR, taking into account the assay with lowest Cq value

## Sheet: legend
Dataset comprising digital PCR (dPCR) measurements and associated linkage calculations for all analyzed study samples.
